# Supplementary material for: Targeting and monitoring ovarian cancer invasion with an RNAi and peptide delivery system
Source: Proc Natl Acad Sci U S A. 2024 Mar 4;121(11):e2307802121. doi: 10.1073/pnas.2307802121 (PMC10945808; doi:10.1073/pnas.2307802121)
Supplement: Supplementary file 2 — Dataset S01 (XLSX) [file pnas.2307802121.sd01.xlsx]

## Sheet: Sheet1
Gene Name	Fold Change (log2)
18S	0
ADAMTS1	-4.72533
ADAMTS13	-3.35882
CD44	-6.11219
CDH1	-1.94175
CNTN1	4.65867
COL12A1	-6.6878
COL14A1	-0.339973
COL16A1	-1.33734
COL1A1	-7.64307
COL4A2	-6.59207
COL5A1	-5.02562
COL6A1	-3.20154
COL6A2	-6.1078
COL7A1	-4.60367
COL8A1	-7.11008
VCAN	-6.35317
CTGF	0.196059
CTNNA1	-5.33177
CTNNB1	-6.25356
CTNND1	0.544802
CTNND2	-2.00129
ECM1	-9.35116
FN1	-6.18857
HAS1	2.22309
ICAM1	-4.72702
ITGA1	-6.8807
ITGA2	-3.5995
ITGA3	-6.04712
ITGA4	2.10902
ITGA5	-11.8294
ITGA6	-5.14555
ITGA7	-0.149347
ITGA8	4.64377
ITGAL	-0.792393
ITGAM	-6.01323
ITGAV	-4.9715
ITGB1	-4.82279
ITGB2	-4.91331
ITGB3	-0.783786
ITGB4	-4.17803
ITGB5	-5.39903
LAMA1	-4.87836
LAMA2	-3.1718
LAMA3	-5.12162
LAMB1	-3.35823
LAMB3	-4.84147
LAMC1	-5.34322
MMP1	-3.46814
MMP10	-1.22947
MMP11	-3.6595
MMP12	-0.795725
MMP13	-2.0601
MMP14	-1.54577
MMP15	-1.88907
MMP16	1.05371
MMP2	-0.416962
MMP3	-0.886789
MMP7	-1.5716
MMP9	-0.202572
PECAM1	-2.00629
SELL	-4.35705
SGCE	-5.5541
SPARC	1.1542
SPG7	-4.5651
SPP1	-7.64719
TGFBI	-10.3369
THBS1	-4.84626
TIMP1	-5.97629
TIMP2	-5.96396
TIMP3	2.37258
CLEC3B	-3.8638
TNC	-3.85184
VCAM1	-5.36099
VTN	-2.77395
