# Supplementary material for: Targeting and monitoring ovarian cancer invasion with an RNAi and peptide delivery system
Source: Proc Natl Acad Sci U S A. 2024 Mar 4;121(11):e2307802121. doi: 10.1073/pnas.2307802121 (PMC10945808; doi:10.1073/pnas.2307802121)
Supplement: Supplementary file 3 — Dataset S02 (XLSX) [file pnas.2307802121.sd02.xlsx]

## Sheet: S2A
Protease	Protein Abudance (Fold Change (log2))
PSEN1	-2.09803	-2.18325
PRTN3	-6.5679	-4.24271
PLAU	-0.120294	-0.0291463
PCSK9	-2.23251	-2.11235
MMP9	0.625717	0.279526
MMP8	-3.38365	-2.61158
MMP7	-4.38693	-3.98343
MMP3	-1.92998	-3.23236
MMP2	-4.73423	-4.73423
MMP13	-4.73423	-4.73423
MMP12	-1.95722	-2.33029
MMP10	-1.50388	-1.5411
MMP1	-0.432959	-1.15994
KLK7	-3.1175	-3.55158
KLK6	-5.24582	-4.53425
KLK5	-1.35067	-2.36198
KLK3	-1.15754	-1.70966
KLK13	-1.82529	-1.05889
KLK11	-2.29892	-2.3142
KLK10	-1.5169	-1.7308
CTSX/Z/P	0.0595694	0.532951
CTSV	-0.248881	0.0890111
CTSS	-2.06135	-1.46691
CTSL	-1.40913	-1.46091
CTSE	-3.38684	-2.71334
CTSD	-1.27213	-1.45714
CTSC	-1.4085	-1.15514
CTSB	-1.63936	-1.89708
CTSA	-1.35391	-1.13385
CD26	0.290974	0.536544
CD10	-1.53669	-1.65068
ADAMTS13	-1.80999	-2.65894
ADAMTS1	-1.82713	-1.26111
ADAM9	-0.648795	-0.877425
ADAM8	-2.66825	-2.55055

## Sheet: S2B
	DOX_1		DOX_2		DOX_3		DOX_4		DOX_5		DOX_6		DOX_7		DOX_8		DOX_9		No DOX_1		No DOX_2		No DOX_3		No DOX_4		No DOX_5		No DOX_6
Substrate 1	1.01772	0.993173	2.02695	2.40423	1.21693	1.24039	1.94149	1.92654	1.27509	1.07113	1.16591	1.16042	1.13509	1.14655	1.58502	1.56645	1.36818	1.37186	2.31268	2.4106	4.25834	3.95296	3.43298	3.52092	3.80238	3.78715	5.65426	5.81881	7.12805	7.52935
Substrate 2	1.00101	1.09006	1.81958	1.74897	1.32889	1.32757	1.99039	2.02295	1.47426	1.44101	1.14911	1.16228	1.48266	1.53652	1.8713	1.93233	1.58499	1.61737	2.46487	2.24329	3.3786	3.59577	3.30335	3.35803	3.11828	3.06361	4.40202	4.64797	4.63889	4.7417
Substrate 3	1.03018	1.00009	2.58956	2.59142	1.14278	1.27793	2.07472	2.08266	1.34539	1.32314	1.33331	1.20566	1.16789	1.25539	1.64588	1.72029	1.45146	1.40681	2.39179	2.32541	4.15647	4.08408	3.46183	3.41366	3.80228	3.88123	4.85187	4.79356	5.92213	6.11295
Substrate 4	1.00048	1.02792	1.71308	1.81188	1.23181	1.23171	2.04585	2.16119	1.27189	1.35219	1.12662	1.0878	1.31619	1.31495	1.70337	1.8125	1.16876	1.34393	2.41925	2.48294	3.7518	3.53375	3.20901	3.52561	3.04772	2.83868	4.1847	4.57473	4.8503	4.98132
Substrate 5	1.01536	1.00163	2.18967	2.12089	1.30782	1.29447	2.30342	2.23842	1.37171	1.40095	1.22266	1.10751	1.39505	1.29939	1.78072	1.72605	1.54303	1.54623	2.49089	2.5436	4.27318	4.35509	3.60969	3.61025	3.68978	3.62829	4.70884	3.89512	5.84894	6.86369
Substrate 6	1.08405	1.00012	2.48354	2.1058	1.39754	1.29208	1.93072	1.7899	1.4543	1.39394	1.33253	1.25407	1.43249	1.35526	1.90198	1.67018	1.60474	1.54638	2.26529	2.45923	4.92328	4.70088	4.08299	3.76687	4.63465	4.50728	6.84425	6.96811	9.81121	8.8469
Substrate 7	1.36115	1	1.20296	1.13446	1.17221	1.1285	1.22288	1.10669	1.26887	1.1591	1.54329	1.42864	1.32653	1.35816	1.34357	1.3772	1.26437	1.27239	1.84129	1.86262	1.5923	1.64348	1.86806	1.78843	1.67932	1.62806	2.40551	2.3999	2.09477	1.89087
Substrate 8	1.31037	1.25746	1.04932	1.00002	1.23379	1.17051	1.59147	1.51102	1.50794	1.57205	1.90009	1.67014	1.73709	1.68419	1.59834	1.67811	1.97871	2.06754	2.0148	2.00639	2.09864	2.12218	2.37068	2.09224	1.91682	1.98496	3.25841	3.34378	2.51836	2.71222
Substrate 9	1.30213	1.00004	2.49146	2.53009	1.66755	1.67643	2.88469	2.80378	1.7515	1.77037	1.52545	1.45966	1.64415	1.55737	2.38981	2.29093	1.81129	1.74428	3.1542	3.22842	4.81298	4.70189	4.43727	4.37895	4.15584	3.71899	5.64158	5.53577	5.40922	5.30183
Substrate 10	1.52451	2.53468	1.00029	1.75065	1.4839	2.30332	1.93345	2.8325	1.66812	2.83641	1.80987	3.76747	1.95966	3.30868	2.1938	3.0616	1.82278	3.357	3.42081	3.38488	3.36905	3.42916	3.95891	3.79033	2.86338	3.07936	4.4279	4.2816	4.0653	3.97574
Substrate 11	1.13594	1.07579	1.29378	1.33268	1.00001	1.06148	1.20831	1.20955	1.25579	1.29598	1.19878	1.11168	1.26716	1.22531	1.44698	1.25152	1.14686	1.06978	1.59184	1.51192	1.46638	1.504	1.68809	1.77855	1.57835	1.54536	2.23622	2.2619	1.50922	1.43993
Substrate 12	1.28908	1.11238	1.39711	1.2366	1.37257	1.4144	2.10224	2.13851	1.53367	1.4177	1.06966	1.00004	1.54569	1.4251	1.80788	1.80186	1.47979	1.36623	2.39026	2.36445	2.55819	2.53367	2.85687	2.5678	2.35303	2.29868	2.92195	2.83321	2.8883	2.76307
Substrate 13	1.41311	1.00001	1.33228	1.34789	1.41658	1.47147	2.0253	2.05377	1.57695	1.61675	1.35504	1.38397	1.46922	1.45887	1.83634	1.99138	1.46277	1.40599	2.41086	2.43323	2.52744	2.58104	2.77442	2.7738	2.47869	2.37011	3.64679	3.64041	2.74253	2.74541
Substrate 14	1.53873	1.49405	1.06612	1.00023	1.31498	1.3485	1.44292	1.43748	1.5835	1.50433	2.483	2.47799	1.889	1.87965	1.57394	1.558	2.16591	2.15365	1.90117	1.89636	1.95755	1.99066	2.02159	2.07721	1.90389	1.94556	2.42236	2.33241	2.29644	2.1859
Substrate 15	1.13471	1.12918	1.05787	1	1.31287	1.35871	1.65006	1.60153	1.60218	1.64516	1.60706	1.65538	1.83395	1.87379	1.84869	1.85132	1.69451	2.09992	2.09501	2.09992	1.74824	1.8685	2.24871	2.06329	1.66934	1.79009	2.64161	2.661	1.58888	1.77154
